# Supplementary material for: Evaluating the Use of Inhaled Budesonide and Ipratropium Bromide Combination in Patients at High Risk of Acute Respiratory Distress Syndrome Development: A Randomized Controlled Trial
Source: Pharmaceuticals (Basel). 2025 Mar 14;18(3):412. doi: 10.3390/ph18030412 (PMC11945358; doi:10.3390/ph18030412)
Supplement: Supplementary file 1 [file pharmaceuticals-18-00412-s001.zip]

Archive with 1 entries (1 files):
- pharmaceuticals-3486816-supplementary.pdf
